# Supplementary material for: Pupil Dilation and EEG Alpha Frequency Band Power Reveal Load on Executive Functions for Link-Selection Processes during Text Reading
Source: PLoS One. 2015 Jun 15;10(6):e0130608. doi: 10.1371/journal.pone.0130608 (PMC4468081; doi:10.1371/journal.pone.0130608)
Supplement: S1 Table — (XLS) [file pone.0130608.s001.xls]

## Sheet: data
vp	age	sex	handedness	LGVT_RC_Score	LGVT_RS_totalMinutes	pSize_test	pSize_baseline	alpha_test	alpha_baseline
p01	28	1	1	21	8.71	3.46	3.28	9.59	10.23
p02	21	0	1	18	9.32	3.44	3.41	4.38	4.54
p03	23	1	1	18	10.3	4.14	4.01	6.55	7.84
p04	26	1	1	21	6.92	3.58	3.4	7.05	7.96
p05	29	0	1	22	9.44	3.7	3.65	6.11	6.23
p06	23	1	1	24	8.59	3.53	3.5	5.58	5.48
p07	21	1	1	24	8.29	3.48	3.48	8.02	9.59
p08	22	1	1	29	6.72	3.46	3.19	7.26	10.71
p09	26	1	1	19	9.51	3.19	3.13	8.81	12.37
p10	23	1	1	20	10.96	3.82	3.69	6.88	8.47
p11	24	1	1	33	5.98	3.55	3.45	9.8	14.69
p12	23	1	1	18	8.15	3.88	3.83	3.08	2.83
p13	35	1	1	11	9.94	3.17	3.15	2.72	3.52
p14	27	0	1	18	7.79	3.27	3.21	5.21	4.75
p15	25	0	1	20	7.24	4.41	4.35	7.19	7.26
p16	24	0	1	24	6.59	4.22	4.17	6.64	7.98
p17	22	0	1	19	9.11	3.42	3.38	7.89	10.53
p18	26	1	1	27	7.23	3.45	3.45	2.96	8.66
p19	27	0	1	27	5.71	3.5	3.43	5.59	6.61
p20	27	1	1	10	11.24	3.39	3.35	6.36	6.92
p21	21	0	1	19	9.2	3.24	3.24	6.4	7.47
p22	24	0	1	15	11.09	3.44	3.42	5.77	7.31
p23	24	0	1	30	5.92	3.66	3.69	11.46	11.03
