# Supplementary material for: Pupil Dilation and EEG Alpha Frequency Band Power Reveal Load on Executive Functions for Link-Selection Processes during Text Reading
Source: PLoS One. 2015 Jun 15;10(6):e0130608. doi: 10.1371/journal.pone.0130608 (PMC4468081; doi:10.1371/journal.pone.0130608)
Supplement: S2 Table — (XLS) [file pone.0130608.s002.xls]

## Sheet: data
vp	age	sex	handedness	LGVT_RC_Score	LGVT_RS_totalMinutes	pSize_test	pSize_baseline	alpha_test	alpha_baseline
p01	26	0	1	26	7.14	3.6	3.61	7.04	7.85
p02	25	0	1	21	7.5	4.07	4.03	5.77	6.83
p03	30	1	1	15	10.97	3.49	3.46	8.6	9.05
p04	32	0	1	18	8.28	3.04	2.98	5.58	6.07
p05	21	1	1	23	7.53	4.01	3.9	8.45	9
p06	22	1	1	19	9.07	3.82	3.78	10.93	11.44
p07	27	0	1	26	6.75	3.46	3.43	6.92	7.63
p08	24	0	1	15	9.96	3.65	3.49	8.76	9.4
p09	26	0	1	19	6.65	3.89	3.9	8.44	8.51
p10	22	1	1	13	11.69	3.09	3.07	6.92	7.46
p11	25	0	1	11	12.61	3.12	3.04	10.43	10.4
p12	22	0	1	18	7.13	4.01	3.85	5.53	6.03
p13	30	0	1	20	10.19	3.59	3.55	5.72	5.3
p14	22	1	1	26	7.02	3.97	3.88	11.7	15.82
p15	24	0	1	14	9.19	3.86	3.76	11.31	11.89
p16	22	1	1	21	7.7	3.38	3.3	8.96	12.16
p17	28	0	1
p18	21	1	1	31	5.33	3.16	3.13	6.37	8.34
p19	23	1	1	21	8.04	4.15	4.03	9.26	10.49
p20	26	1	1	20	9.13	3.8	3.7	6.3	7.86
