# Supplementary material for: Pupil Dilation and EEG Alpha Frequency Band Power Reveal Load on Executive Functions for Link-Selection Processes during Text Reading
Source: PLoS One. 2015 Jun 15;10(6):e0130608. doi: 10.1371/journal.pone.0130608 (PMC4468081; doi:10.1371/journal.pone.0130608)
Supplement: S3 Table — (XLS) [file pone.0130608.s003.xls]

## Sheet: data
vp	age	sex	handedness	pSize_test	pSize_baseline
p01	21	1	1	3.71	3.72
p02	26	0	1	3.39	3.38
p03	21	1	1	4	3.94
p04	22	0	1	3.7	3.74
p05	22	0	1	3.06	3.05
p06	21	1	1	3.98	4.07
p07	20	1	1	3.72	3.64
p08	28	0	1	3.35	3.34
p09	22	0	1	3.54	3.56
p10	25	1	1	3.92	3.94
p11	23	1	1	3.76	3.81
p12	24	0	1	3.35	3.35
p13	25	1	1	4.2	4.3
p14	25	0	1	3.64	3.59
p15	24	1	1	3.56	3.58
p16	28	1	1	3.33	3.24
p17	20	0	1	4.04	4.04
p18	23	1	1	3.75	3.82
p19	28	1	1	3.88	3.88
p20	23	1	1	4.07	4.01
p21	21	1	1	3.3	3.33
p22	26	1	1	2.97	2.92
p23	20	1	1	3.41	3.43
p24	23	1	1	4.34	4.25
